# Supplementary material for: Copolymers Containing 1-Methyl-2-phenyl-imidazole Moieties as Permanent Dipole Generating Units: Synthesis, Spectroscopic, Electrochemical, and Photovoltaic Properties
Source: Molecules. 2022 Jan 28;27(3):915. doi: 10.3390/molecules27030915 (PMC8840365; doi:10.3390/molecules27030915)
Supplement: Supplementary file 1 [file molecules-27-00915-s001.zip]

Archive with 1 entries (1 files):
- molecules-1537596-supplementary.pdf
